# Supplementary material for: Synergistic Regulation of Pigment Cell Precursors’ Differentiation and Migration by ednrb1a and ednrb2 in Nile Tilapia
Source: Cells. 2025 Aug 6;14(15):1213. doi: 10.3390/cells14151213 (PMC12346172; doi:10.3390/cells14151213)
Supplement: Supplementary file 1 [file cells-14-01213-s001.zip]

Archive with 1 entries (1 files):
- cells-3780226-supplementary.pdf
